# Supplementary material for: Targeted Modification of Mammalian DNA by a Novel Type V Cas12a Endonuclease from Ruminococcus bromii
Source: Int J Mol Sci. 2022 Aug 18;23(16):9289. doi: 10.3390/ijms23169289 (PMC9409102; doi:10.3390/ijms23169289)
Supplement: Supplementary file 1 [file ijms-23-09289-s001.zip]

Archive with 1 entries (1 files):
- ijms-1847072-supplementary.pdf
